# Supplementary material for: Nuclear Binding Protein 2/Nesfatin-1 Affects Trophoblast Cell Fusion during Placental Development via the EGFR-PLCG1-CAMK4 Pathway
Source: Int J Mol Sci. 2024 Feb 5;25(3):1925. doi: 10.3390/ijms25031925 (PMC10856506; doi:10.3390/ijms25031925)
Supplement: Supplementary file 1 [file ijms-25-01925-s001.zip]

Archive with 1 entries (1 files):
- ijms-2805555-supplementary.pdf
